# Supplementary material for: The Use of Embedded IMU Insoles to Assess Gait Parameters: A Validation and Test-Retest Reliability Study
Source: Sensors (Basel). 2023 Sep 28;23(19):8155. doi: 10.3390/s23198155 (PMC10575241; doi:10.3390/s23198155)
Supplement: Supplementary file 1 [file sensors-23-08155-s001.zip]

Archive with 1 entries (1 files):
- Sensors_Supplementary_lastVersion_read.pdf
